# Supplementary material for: Expression of RBMS3 in Breast Cancer Progression
Source: Int J Mol Sci. 2023 Feb 2;24(3):2866. doi: 10.3390/ijms24032866 (PMC9917836; doi:10.3390/ijms24032866)
Supplement: Supplementary file 1 [file ijms-24-02866-s001.zip]

Archive with 2 entries (2 files):
- RBMS3 PCR raw data .xlsx
- RBMS3 IHC raw data.xlsx
