# Supplementary material for: Expression of RBMS3 in Breast Cancer Progression
Source: Int J Mol Sci. 2023 Feb 2;24(3):2866. doi: 10.3390/ijms24032866 (PMC9917836; doi:10.3390/ijms24032866)
Supplement: Supplementary file 1 [file ijms-24-02866-s001.zip › RBMS3 PCR raw data .xlsx]

## Sheet: Raw Data PCR
Block Type	96alum
Chemistry	TAQMAN
Experiment File Name	C:\Applied Biosystems\7500\experiments\Monika M\liniergpstudencimonika17122021.eds
Experiment Run End Time	2021-12-17 15:21:57 PM PST
Instrument Type	sds7500
Passive Reference	ROX
Well	Sample Name	Target Name	Task	Reporter	Quencher	RQ	RQ Min	RQ Max	Cт	Cт Mean	Cт SD	ΔCт	ΔCт Mean	ΔCт SE	HK Control ΔCт Mean	HK Control ΔCт SE	ΔΔCт	Automatic Ct Threshold	Ct Threshold	Automatic Baseline	Baseline Start	Baseline End	Efficiency	Comments	HIGHSD
A1	Me16C	beta actin	UNKNOWN	FAM	NFQ-MGB				22.7091	22.6415	0.0894916							TRUE	0.12833	TRUE	3	17	1		N
A2	Me16C	beta actin	UNKNOWN	FAM	NFQ-MGB				22.6753	22.6415	0.0894916							TRUE	0.12833	TRUE	3	18	1		N
A3	Me16C	beta actin	UNKNOWN	FAM	NFQ-MGB				22.54	22.6415	0.0894916							TRUE	0.12833	TRUE	3	17	1		N
A4	Me16C	RBMS3	UNKNOWN	FAM	NFQ-MGB	1	0.872953	1.14554	26.1015	26.1849	0.0833397		3.54335	0.0706028			0	TRUE	0.116609	TRUE	3	22	1		N
A5	Me16C	RBMS3	UNKNOWN	FAM	NFQ-MGB	1	0.872953	1.14554	26.1848	26.1849	0.0833397		3.54335	0.0706028			0	TRUE	0.116609	TRUE	3	22	1		N
A6	Me16C	RBMS3	UNKNOWN	FAM	NFQ-MGB	1	0.872953	1.14554	26.2682	26.1849	0.0833397		3.54335	0.0706028			0	TRUE	0.116609	TRUE	3	22	1		N
B1	MCF-7	beta actin	UNKNOWN	FAM	NFQ-MGB				20.7511	20.7573	0.0551882							TRUE	0.12833	TRUE	3	16	1		N
B2	MCF-7	beta actin	UNKNOWN	FAM	NFQ-MGB				20.8153	20.7573	0.0551882							TRUE	0.12833	TRUE	3	16	1		N
B3	MCF-7	beta actin	UNKNOWN	FAM	NFQ-MGB				20.7054	20.7573	0.0551882							TRUE	0.12833	TRUE	3	16	1		N
B5	MCF-7	RBMS3	UNKNOWN	FAM	NFQ-MGB	0.000333497	0.00027053	0.000411119	35.7613	35.8506	0.126357		15.0934	0.0948593			11.55	TRUE	0.116609	TRUE	3	32	1		N
B6	MCF-7	RBMS3	UNKNOWN	FAM	NFQ-MGB	0.000333497	0.00027053	0.000411119	35.94	35.8506	0.126357		15.0934	0.0948593			11.55	TRUE	0.116609	TRUE	3	32	1		N
C1	BT-474	beta actin	UNKNOWN	FAM	NFQ-MGB				20.2278	20.0702	0.149733							TRUE	0.12833	TRUE	3	15	1		N
C2	BT-474	beta actin	UNKNOWN	FAM	NFQ-MGB				19.9299	20.0702	0.149733							TRUE	0.12833	TRUE	3	15	1		N
C3	BT-474	beta actin	UNKNOWN	FAM	NFQ-MGB				20.0528	20.0702	0.149733							TRUE	0.12833	TRUE	3	15	1		N
C4	BT-474	RBMS3	UNKNOWN	FAM	NFQ-MGB	0.000377604	0.000293949	0.000485067	35.0033	34.9844	0.168477		14.9142	0.130134			11.3708	TRUE	0.116609	TRUE	3	31	1		N
C5	BT-474	RBMS3	UNKNOWN	FAM	NFQ-MGB	0.000377604	0.000293949	0.000485067	34.8072	34.9844	0.168477		14.9142	0.130134			11.3708	TRUE	0.116609	TRUE	3	31	1		N
C6	BT-474	RBMS3	UNKNOWN	FAM	NFQ-MGB	0.000377604	0.000293949	0.000485067	35.1426	34.9844	0.168477		14.9142	0.130134			11.3708	TRUE	0.116609	TRUE	3	31	1		N
D1	SK-BR-3	beta actin	UNKNOWN	FAM	NFQ-MGB				25.7174	25.7548	0.086885							TRUE	0.12833	TRUE	3	21	1		N
D2	SK-BR-3	beta actin	UNKNOWN	FAM	NFQ-MGB				25.6928	25.7548	0.086885							TRUE	0.12833	TRUE	3	21	1		N
D3	SK-BR-3	beta actin	UNKNOWN	FAM	NFQ-MGB				25.8541	25.7548	0.086885							TRUE	0.12833	TRUE	3	21	1		N
D4	SK-BR-3	RBMS3	UNKNOWN	FAM	NFQ-MGB	1.72649	1.54339	1.9313	28.499	28.5103	0.0512951		2.75551	0.0582529			-0.787839	TRUE	0.116609	TRUE	3	24	1		N
D5	SK-BR-3	RBMS3	UNKNOWN	FAM	NFQ-MGB	1.72649	1.54339	1.9313	28.4656	28.5103	0.0512951		2.75551	0.0582529			-0.787839	TRUE	0.116609	TRUE	3	25	1		N
D6	SK-BR-3	RBMS3	UNKNOWN	FAM	NFQ-MGB	1.72649	1.54339	1.9313	28.5663	28.5103	0.0512951		2.75551	0.0582529			-0.787839	TRUE	0.116609	TRUE	3	25	1		N
E1	MDA-MB-231	beta actin	UNKNOWN	FAM	NFQ-MGB				19.5077	19.5766	0.366327							TRUE	0.12833	TRUE	3	14	1		N
E2	MDA-MB-231	beta actin	UNKNOWN	FAM	NFQ-MGB				19.2497	19.5766	0.366327							TRUE	0.12833	TRUE	3	14	1		N
E3	MDA-MB-231	beta actin	UNKNOWN	FAM	NFQ-MGB				19.9725	19.5766	0.366327							TRUE	0.12833	TRUE	3	15	1		N
E4	MDA-MB-231	RBMS3	UNKNOWN	FAM	NFQ-MGB	0.227397	0.149816	0.345152	25.1701	25.2567	0.0827719		5.68007	0.216831			2.13672	TRUE	0.116609	TRUE	3	21	1		N
E5	MDA-MB-231	RBMS3	UNKNOWN	FAM	NFQ-MGB	0.227397	0.149816	0.345152	25.265	25.2567	0.0827719		5.68007	0.216831			2.13672	TRUE	0.116609	TRUE	3	21	1		N
E6	MDA-MB-231	RBMS3	UNKNOWN	FAM	NFQ-MGB	0.227397	0.149816	0.345152	25.335	25.2567	0.0827719		5.68007	0.216831			2.13672	TRUE	0.116609	TRUE	3	21	1		N
F1	BO2	beta actin	UNKNOWN	FAM	NFQ-MGB				25.8941	25.1506	0.643919							TRUE	0.12833	TRUE	3	21	1		Y
F2	BO2	beta actin	UNKNOWN	FAM	NFQ-MGB				24.7788	25.1506	0.643919							TRUE	0.12833	TRUE	3	20	1		Y
F3	BO2	beta actin	UNKNOWN	FAM	NFQ-MGB				24.7789	25.1506	0.643919							TRUE	0.12833	TRUE	3	20	1		Y
F4	BO2	RBMS3	UNKNOWN	FAM	NFQ-MGB	12.0354	5.83826	24.8106	25.194	25.1047	0.0963149		-0.0458603	0.375903			-3.58921	TRUE	0.116609	TRUE	3	21	1		N
F5	BO2	RBMS3	UNKNOWN	FAM	NFQ-MGB	12.0354	5.83826	24.8106	25.1175	25.1047	0.0963149		-0.0458603	0.375903			-3.58921	TRUE	0.116609	TRUE	3	21	1		N
F6	BO2	RBMS3	UNKNOWN	FAM	NFQ-MGB	12.0354	5.83826	24.8106	25.0027	25.1047	0.0963149		-0.0458603	0.375903			-3.58921	TRUE	0.116609	TRUE	3	21	1		N
G1	T47D	beta actin	UNKNOWN	FAM	NFQ-MGB				22.0368	21.5159	0.760306							TRUE	0.12833	TRUE	3	17	1		Y
G2	T47D	beta actin	UNKNOWN	FAM	NFQ-MGB				21.8674	21.5159	0.760306							TRUE	0.12833	TRUE	3	16	1		Y
G3	T47D	beta actin	UNKNOWN	FAM	NFQ-MGB				20.6434	21.5159	0.760306							TRUE	0.12833	TRUE	3	15	1		Y
G4	T47D	RBMS3	UNKNOWN	FAM	NFQ-MGB	0.000525869	0.000181014	0.00152772	35.3364	35.9522	0.585851		14.4364	0.554162			10.893	TRUE	0.116609	TRUE	3	31	1		Y
G5	T47D	RBMS3	UNKNOWN	FAM	NFQ-MGB	0.000525869	0.000181014	0.00152772	36.0176	35.9522	0.585851		14.4364	0.554162			10.893	TRUE	0.116609	TRUE	3	31	1		Y
G6	T47D	RBMS3	UNKNOWN	FAM	NFQ-MGB	0.000525869	0.000181014	0.00152772	36.5027	35.9522	0.585851		14.4364	0.554162			10.893	TRUE	0.116609	TRUE	3	32	1		Y
Analysis Type	Singleplex
Endogenous Control	beta actin
RQ Min/Max Confidence Level	95.0
Reference Sample	Me16CT
Block Type	96alum
Chemistry	TAQMAN
Experiment File Name	C:\Applied Biosystems\7500\experiments\Monika M\RBMS3nowe22022022.eds
Experiment Run End Time	2022-02-22 15:19:15 PM PST
Instrument Type	sds7500
Passive Reference	ROX
Well	Sample Name	Target Name	Task	Reporter	Quencher	RQ	RQ Min	RQ Max	Cт	Cт Mean	Cт SD	ΔCт	ΔCт Mean	ΔCт SE	HK Control ΔCт Mean	HK Control ΔCт SE	ΔΔCт	Automatic Ct Threshold	Ct Threshold	Automatic Baseline	Baseline Start	Baseline End	Efficiency	Comments	HIGHSD
A2	Me16C	beta actin	UNKNOWN	FAM	NFQ-MGB				29.4566	30.2306	1.09458							TRUE	0.0915226	TRUE	3	25	1		Y
A3	Me16C	beta actin	UNKNOWN	FAM	NFQ-MGB				31.0046	30.2306	1.09458							TRUE	0.0915226	TRUE	3	26	1		Y
A4	Me16C	RBMS3	UNKNOWN	FAM	NFQ-MGB				28.2273	28.2334	0.0176669							TRUE	0.102996	TRUE	3	25	1		N
A5	Me16C	RBMS3	UNKNOWN	FAM	NFQ-MGB				28.2533	28.2334	0.0176669							TRUE	0.102996	TRUE	3	25	1		N
A6	Me16C	RBMS3	UNKNOWN	FAM	NFQ-MGB				28.2196	28.2334	0.0176669							TRUE	0.102996	TRUE	3	24	1		N
A7	Me16C 2	beta actin 2	UNKNOWN	FAM	NFQ-MGB				19.8933	19.9365	0.041218							TRUE	0.13209	TRUE	3	15	1		N
A8	Me16C 2	beta actin 2	UNKNOWN	FAM	NFQ-MGB				19.9754	19.9365	0.041218							TRUE	0.13209	TRUE	3	15	1		N
A9	Me16C 2	beta actin 2	UNKNOWN	FAM	NFQ-MGB				19.9409	19.9365	0.041218							TRUE	0.13209	TRUE	3	14	1		N
A10	Me16C 2	RBMS3 2	UNKNOWN	FAM	NFQ-MGB	1	0.949298	1.05341	23.8752	23.8578	0.0222281		3.9213	0.0270371			0	TRUE	0.0740914	TRUE	3	20	1		N
A11	Me16C 2	RBMS3 2	UNKNOWN	FAM	NFQ-MGB	1	0.949298	1.05341	23.8328	23.8578	0.0222281		3.9213	0.0270371			0	TRUE	0.0740914	TRUE	3	20	1		N
A12	Me16C 2	RBMS3 2	UNKNOWN	FAM	NFQ-MGB	1	0.949298	1.05341	23.8654	23.8578	0.0222281		3.9213	0.0270371			0	TRUE	0.0740914	TRUE	3	21	1		N
B1	MCF-7	beta actin	UNKNOWN	FAM	NFQ-MGB				19.5491	19.4098	0.120826							TRUE	0.0915226	TRUE	3	15	1		N
B2	MCF-7	beta actin	UNKNOWN	FAM	NFQ-MGB				19.3477	19.4098	0.120826							TRUE	0.0915226	TRUE	3	15	1		N
B3	MCF-7	beta actin	UNKNOWN	FAM	NFQ-MGB				19.3327	19.4098	0.120826							TRUE	0.0915226	TRUE	3	15	1		N
B4	MCF-7	RBMS3	UNKNOWN	FAM	NFQ-MGB				36.9585	36.5648	0.556711							TRUE	0.102996	TRUE	3	33	1		Y
B5	MCF-7	RBMS3	UNKNOWN	FAM	NFQ-MGB				36.1712	36.5648	0.556711							TRUE	0.102996	TRUE	3	32	1		Y
B7	MCF-7 2	beta actin 2	UNKNOWN	FAM	NFQ-MGB				20.6174	20.4018	0.242177							TRUE	0.13209	TRUE	3	16	1		N
B8	MCF-7 2	beta actin 2	UNKNOWN	FAM	NFQ-MGB				20.4481	20.4018	0.242177							TRUE	0.13209	TRUE	3	15	1		N
B9	MCF-7 2	beta actin 2	UNKNOWN	FAM	NFQ-MGB				20.1398	20.4018	0.242177							TRUE	0.13209	TRUE	3	15	1		N
B10	MCF-7 2	RBMS3 2	UNKNOWN	FAM	NFQ-MGB	0.000160611	0.000113717	0.000226842	36.9976	36.9272	0.0994881		16.5254	0.156521			12.6041	TRUE	0.0740914	TRUE	3	34	1		N
B12	MCF-7 2	RBMS3 2	UNKNOWN	FAM	NFQ-MGB	0.000160611	0.000113717	0.000226842	36.8569	36.9272	0.0994881		16.5254	0.156521			12.6041	TRUE	0.0740914	TRUE	3	34	1		N
C1	BT-474	beta actin	UNKNOWN	FAM	NFQ-MGB				19.35	19.2864	0.067628							TRUE	0.0915226	TRUE	3	15	1		N
C2	BT-474	beta actin	UNKNOWN	FAM	NFQ-MGB				19.2939	19.2864	0.067628							TRUE	0.0915226	TRUE	3	15	1		N
C3	BT-474	beta actin	UNKNOWN	FAM	NFQ-MGB				19.2154	19.2864	0.067628							TRUE	0.0915226	TRUE	3	15	1		N
C4	BT474	RBMS3	UNKNOWN	FAM	NFQ-MGB				34.7473	34.4333	0.392036							TRUE	0.102996	TRUE	3	31	1		N
C5	BT-474	RBMS3	UNKNOWN	FAM	NFQ-MGB				34.5587	34.4333	0.392036							TRUE	0.102996	TRUE	3	31	1		N
C6	BT-474	RBMS3	UNKNOWN	FAM	NFQ-MGB				33.9939	34.4333	0.392036							TRUE	0.102996	TRUE	3	31	1		N
C7	BT-474 2	beta actin 2	UNKNOWN	FAM	NFQ-MGB				20.3413	20.2403	0.128434							TRUE	0.13209	TRUE	3	15	1		N
C8	BT-474 2	beta actin 2	UNKNOWN	FAM	NFQ-MGB				20.2838	20.2403	0.128434							TRUE	0.13209	TRUE	3	15	1		N
C9	BT-474 2	beta actin 2	UNKNOWN	FAM	NFQ-MGB				20.0958	20.2403	0.128434							TRUE	0.13209	TRUE	3	15	1		N
C10	BT-474 2	RBMS3 2	UNKNOWN	FAM	NFQ-MGB	0.00118283	0.00088502	0.00158086	33.6237	33.8851	0.227275		13.6448	0.15072			9.72354	TRUE	0.0740914	TRUE	3	30	1		N
C11	BT-474 2	RBMS3 2	UNKNOWN	FAM	NFQ-MGB	0.00118283	0.00088502	0.00158086	34.0356	33.8851	0.227275		13.6448	0.15072			9.72354	TRUE	0.0740914	TRUE	3	31	1		N
C12	BT-474 2	RBMS3 2	UNKNOWN	FAM	NFQ-MGB	0.00118283	0.00088502	0.00158086	33.9961	33.8851	0.227275		13.6448	0.15072			9.72354	TRUE	0.0740914	TRUE	3	31	1		N
D1	SK-BR-3	beta actin	UNKNOWN	FAM	NFQ-MGB				22.5849	22.4718	0.0985376							TRUE	0.0915226	TRUE	3	18	1		N
D2	SK-BR-3	beta actin	UNKNOWN	FAM	NFQ-MGB				22.4042	22.4718	0.0985376							TRUE	0.0915226	TRUE	3	18	1		N
D3	SK-BR-3	beta actin	UNKNOWN	FAM	NFQ-MGB				22.4264	22.4718	0.0985376							TRUE	0.0915226	TRUE	3	18	1		N
D4	SK-BR-3	RBMS3	UNKNOWN	FAM	NFQ-MGB				28.6754	28.602	0.0669271							TRUE	0.102996	TRUE	3	25	1		N
D5	SK-BR-3	RBMS3	UNKNOWN	FAM	NFQ-MGB				28.5863	28.602	0.0669271							TRUE	0.102996	TRUE	3	25	1		N
D6	SK-BR-3	RBMS3	UNKNOWN	FAM	NFQ-MGB				28.5444	28.602	0.0669271							TRUE	0.102996	TRUE	3	25	1		N
D7	SK-BR-3 2	beta actin 2	UNKNOWN	FAM	NFQ-MGB				20.502	20.4903	0.128469							TRUE	0.13209	TRUE	3	15	1		N
D8	SK-BR-3 2	beta actin 2	UNKNOWN	FAM	NFQ-MGB				20.6125	20.4903	0.128469							TRUE	0.13209	TRUE	3	15	1		N
D9	SK-BR-3 2	beta actin 2	UNKNOWN	FAM	NFQ-MGB				20.3564	20.4903	0.128469							TRUE	0.13209	TRUE	3	15	1		N
D10	SK-BR-3 2	RBMS3 2	UNKNOWN	FAM	NFQ-MGB	0.126173	0.10739	0.148241	27.3376	27.3981	0.0673827		6.90783	0.0837549			2.98653	TRUE	0.0740914	TRUE	3	23	1		N
D11	SK-BR-3 2	RBMS3 2	UNKNOWN	FAM	NFQ-MGB	0.126173	0.10739	0.148241	27.4708	27.3981	0.0673827		6.90783	0.0837549			2.98653	TRUE	0.0740914	TRUE	3	24	1		N
D12	SK-BR-3 2	RBMS3 2	UNKNOWN	FAM	NFQ-MGB	0.126173	0.10739	0.148241	27.386	27.3981	0.0673827		6.90783	0.0837549			2.98653	TRUE	0.0740914	TRUE	3	24	1		N
E1	MDA-MB-231	beta actin	UNKNOWN	FAM	NFQ-MGB				18.6016	18.6569	0.108921							TRUE	0.0915226	TRUE	3	14	1		N
E2	MDA-MB-231	beta actin	UNKNOWN	FAM	NFQ-MGB				18.7824	18.6569	0.108921							TRUE	0.0915226	TRUE	3	14	1		N
E3	MDA-MB-231	beta actin	UNKNOWN	FAM	NFQ-MGB				18.5867	18.6569	0.108921							TRUE	0.0915226	TRUE	3	14	1		N
E4	MDA-MB-231	RBMS3	UNKNOWN	FAM	NFQ-MGB				23.8404	23.8611	0.0213661							TRUE	0.102996	TRUE	3	19	1		N
E5	MDA-MB-231	RBMS3	UNKNOWN	FAM	NFQ-MGB				23.8598	23.8611	0.0213661							TRUE	0.102996	TRUE	3	20	1		N
E6	MDA-MB-231	RBMS3	UNKNOWN	FAM	NFQ-MGB				23.8831	23.8611	0.0213661							TRUE	0.102996	TRUE	3	20	1		N
E7	MDA-MB-231 2	beta actin 2	UNKNOWN	FAM	NFQ-MGB				18.8561	18.6688	0.170172							TRUE	0.13209	TRUE	3	14	1		N
E8	MDA-MB-231 2	beta actin 2	UNKNOWN	FAM	NFQ-MGB				18.5238	18.6688	0.170172							TRUE	0.13209	TRUE	3	13	1		N
E9	MDA-MB-231 2	beta actin 2	UNKNOWN	FAM	NFQ-MGB				18.6264	18.6688	0.170172							TRUE	0.13209	TRUE	3	14	1		N
E10	MDA-MB-231 2	RBMS3 2	UNKNOWN	FAM	NFQ-MGB	0.741821	0.58968	0.933216	23.1529	23.0209	0.117115		4.35216	0.119268			0.430857	TRUE	0.0740914	TRUE	3	20	1		N
E11	MDA-MB-231 2	RBMS3 2	UNKNOWN	FAM	NFQ-MGB	0.741821	0.58968	0.933216	22.9808	23.0209	0.117115		4.35216	0.119268			0.430857	TRUE	0.0740914	TRUE	3	19	1		N
E12	MDA-MB-231 2	RBMS3 2	UNKNOWN	FAM	NFQ-MGB	0.741821	0.58968	0.933216	22.9292	23.0209	0.117115		4.35216	0.119268			0.430857	TRUE	0.0740914	TRUE	3	20	1		N
F1	BO2	beta actin	UNKNOWN	FAM	NFQ-MGB				20.4986	20.1315	0.318407							TRUE	0.0915226	TRUE	3	16	1		N
F2	BO2	beta actin	UNKNOWN	FAM	NFQ-MGB				19.9659	20.1315	0.318407							TRUE	0.0915226	TRUE	3	16	1		N
F3	BO2	beta actin	UNKNOWN	FAM	NFQ-MGB				19.93	20.1315	0.318407							TRUE	0.0915226	TRUE	3	16	1		N
F4	BO2	RBMS3	UNKNOWN	FAM	NFQ-MGB				24.3173	24.3214	0.0492799							TRUE	0.102996	TRUE	3	20	1		N
F5	BO2	RBMS3	UNKNOWN	FAM	NFQ-MGB				24.3726	24.3214	0.0492799							TRUE	0.102996	TRUE	3	21	1		N
F6	BO2	RBMS3	UNKNOWN	FAM	NFQ-MGB				24.2743	24.3214	0.0492799							TRUE	0.102996	TRUE	3	20	1		N
F7	BO2 2	beta actin 2	UNKNOWN	FAM	NFQ-MGB				19.791	19.6929	0.0875467							TRUE	0.13209	TRUE	3	15	1		N
F8	BO2 2	beta actin 2	UNKNOWN	FAM	NFQ-MGB				19.6226	19.6929	0.0875467							TRUE	0.13209	TRUE	3	14	1		N
F9	BO2 2	beta actin 2	UNKNOWN	FAM	NFQ-MGB				19.665	19.6929	0.0875467							TRUE	0.13209	TRUE	3	15	1		N
F10	BO2 2	RBMS3 2	UNKNOWN	FAM	NFQ-MGB	1.27372	1.14025	1.42282	23.3158	23.2651	0.0475469		3.57225	0.0575185			-0.349052	TRUE	0.0740914	TRUE	3	20	1		N
F11	BO2 2	RBMS3 2	UNKNOWN	FAM	NFQ-MGB	1.27372	1.14025	1.42282	23.258	23.2651	0.0475469		3.57225	0.0575185			-0.349052	TRUE	0.0740914	TRUE	3	20	1		N
F12	BO2 2	RBMS3 2	UNKNOWN	FAM	NFQ-MGB	1.27372	1.14025	1.42282	23.2216	23.2651	0.0475469		3.57225	0.0575185			-0.349052	TRUE	0.0740914	TRUE	3	20	1		N
G1	T47D	beta actin	UNKNOWN	FAM	NFQ-MGB				20.6907	20.7492	0.100475							TRUE	0.0915226	TRUE	3	16	1		N
G2	T47D	beta actin	UNKNOWN	FAM	NFQ-MGB				20.6917	20.7492	0.100475							TRUE	0.0915226	TRUE	3	16	1		N
G3	T47D	beta actin	UNKNOWN	FAM	NFQ-MGB				20.8652	20.7492	0.100475							TRUE	0.0915226	TRUE	3	17	1		N
G4	T47D	RBMS3	UNKNOWN	FAM	NFQ-MGB				34.8962	34.5811	0.445535							TRUE	0.102996	TRUE	3	31	1		N
G5	T47D	RBMS3	UNKNOWN	FAM	NFQ-MGB				34.2661	34.5811	0.445535							TRUE	0.102996	TRUE	3	31	1		N
G7	T47D 2	beta actin 2	UNKNOWN	FAM	NFQ-MGB				20.9269	20.8381	0.125639							TRUE	0.13209	TRUE	3	16	1		N
G9	T47D 2	beta actin 2	UNKNOWN	FAM	NFQ-MGB				20.7492	20.8381	0.125639							TRUE	0.13209	TRUE	3	15	1		N
G10	T47D 2	RBMS3 2	UNKNOWN	FAM	NFQ-MGB	0.00105625	0.000552165	0.00202051	35.0847	34.6462	0.485495		13.8081	0.294043			9.88684	TRUE	0.0740914	TRUE	3	32	1		N
G11	T47D 2	RBMS3 2	UNKNOWN	FAM	NFQ-MGB	0.00105625	0.000552165	0.00202051	34.7294	34.6462	0.485495		13.8081	0.294043			9.88684	TRUE	0.0740914	TRUE	3	32	1		N
G12	T47D 2	RBMS3 2	UNKNOWN	FAM	NFQ-MGB	0.00105625	0.000552165	0.00202051	34.1245	34.6462	0.485495		13.8081	0.294043			9.88684	TRUE	0.0740914	TRUE	3	31	1		N
Analysis Type	Singleplex
Endogenous Control	beta actin 2
RQ Min/Max Confidence Level	95.0
Reference Sample	Me16C 2
