# Supplementary material for: Expression of RBMS3 in Breast Cancer Progression
Source: Int J Mol Sci. 2023 Feb 2;24(3):2866. doi: 10.3390/ijms24032866 (PMC9917836; doi:10.3390/ijms24032866)
Supplement: Supplementary file 1 [file ijms-24-02866-s001.zip › RBMS3 IHC raw data.xlsx]

## Sheet: RBMS3 IHC raw data
CANCER CELLS							STROMAL CELLS
Loc. on matrix (matrix|number)	No. in excel	RBMS3 I	RBMS3 II	RBMS3 III	RBMS3 mean		Loc. on matrix (matrix|number)	No. in excel	RBMS3 I	RBMS3 II	RBMS3 III	RBMS3 mean
1|1	1	0	0	0	0		1|1	1	6	8	8	7.33333
1|2	2	0	0	1	0.333333		1|2	2	1	0	2	1
1|3	3	1	1	1	1		1|3	3	6	8	8	7.33333
1|4	4	1	0	1	0.666667		1|4	4	3	4	4	3.66667
1|5	5	1	1	0	0.666667		1|5	5	2	6	6	4.66667
1|6	6	9	12	9	10		1|6	6	2	2	2	2
1|7	7	0	0	1	0.333333		1|7	7	4	4	4	4
1|8	8	0	0	0	0		1|8	8	4	2	3	3
1|9	9	0	1	0	0.333333		1|9	9	2	2	6	3.33333
1|10	10	0	0	0	0		1|10	10	4	4	4	4
1|11	11	1	0	0	0.333333		1|11	11	4	6	4	4.66667
1|13	13	4	2	3	3		1|13	13	2	2	2	2
1|14	14	4	4	0	2.66667		1|14	14	2	2	4	2.66667
1|15	15	1	2	2	1.66667		1|15	15	9	6	6	7
1|16	16	1	1	1	1		1|16	16	4	6	3	4.33333
1|17	17	3	3	3	3		1|17	17	6	6	6	6
1|18	18	4	8	4	5.33333		1|18	18	2	2	4	2.66667
1|19	19	3	4	2	3		1|19	19	6	6	6	6
1|20	20	0	1	1	0.666667		1|20	20	6	4	4	4.66667
1|21	21	6	8	9	7.66667		1|21	21	4	4	6	4.66667
1|22	22	0	3	1	1.33333		1|22	22	4	6	6	5.33333
1|23	23	0	0	0	0		1|23	23	4	4	6	4.66667
1|24	24	6	3	9	6		1|24	24	4	3	4	3.66667
1|25	25	4	1	1	2		1|25	25	8	6	8	7.33333
1|26	26	0	0	0	0		1|26	26	2	1	1	1.33333
2|1	27	6	6	9	7		2|1	27	1	1	2	1.33333
2|2	28	0	0	0	0		2|2	28	2	1	0	1
2|3	29	0	0	0	0		2|3	29	2	0	1	1
2|5	31	0	1	3	1.33333		2|5	31	2	2	2	2
2|6	32	8	6	8	7.33333		2|6	32	2	3	3	2.66667
2|7	33	4	4	4	4		2|7	33	4	3	4	3.66667
2|8	34	3	3	1	2.33333		2|8	34	4	3	4	3.66667
2|9	35	4	3	4	3.66667		2|9	35	3	4	4	3.66667
2|10	36	4	4	4	4		2|10	36	6	4	2	4
2|11	37	4	6	8	6		2|11	37	9	2	1	4
2|12	38	6	9	4	6.33333		2|12	38	4	6	4	4.66667
2|13	39	1	2	3	2		2|13	39	6	8	2	5.33333
2|14	40	2	3	1	2		2|14	40	6	6	6	6
2|15	41	4	2	0	2		2|15	41	6	6	8	6.66667
2|16	42	9	8	8	8.33333		2|16	42	9	4	4	5.66667
2|17	43	0	0	0	0		2|17	43	3	4	4	3.66667
2|18	44	0	0	0	0		2|18	44	6	4	6	5.33333
2|19	45	4	4	2	3.33333		2|19	45	4	3	4	3.66667
2|20	46	3	3	2	2.66667		2|20	46	6	2	6	4.66667
2|21	47	1	2	3	2		2|21	47	6	6	6	6
2|22	48	2	1	1	1.33333		2|22	48	4	6	4	4.66667
2|23	49	0	0	0	0		2|23	49	4	8	3	5
2|24	50	0	0	0	0		2|24	50	4	4	1	3
2|25	51	0	0	0	0		2|25	51	0	0	1	0.333333
2|26	52	4	2	3	3		2|26	52	2	1	3	2
3|27	53	8	12	8	9.33333		3|27	53	2	2	1	1.66667
3|28	54	0	1	1	0.666667		3|28	54	6	4	6	5.33333
3|29	55	4	4	4	4		3|29	55	4	2	1	2.33333
3|30	56	4	4	4	4		3|30	56	9	8	9	8.66667
3|31	57	0	0	0	0		3|31	57	0	0	1	0.333333
3|32	58	2	0	0	0.666667		3|32	58	4	6	4	4.66667
3|33	59	0	8	8	5.33333		3|33	59	2	2	1	1.66667
3|34	60	0	1	0	0.333333		3|34	60	2	3	3	2.66667
3|35	61	9	9	9	9		3|35	61	2	3	2	2.33333
3|36	62	4	1	0	1.66667		3|36	62	2	2	4	2.66667
3|37	63	4	4	0	2.66667		3|37	63	2	6	8	5.33333
3|38	64	0	0	0	0		3|38	64	6	6	6	6
3|39	63	2	0	1	1		3|39	65	4	4	3	3.66667
3|40	66	0	0	0	0		3|40	66	4	4	4	4
3|42	68	9	6	6	7		3|42	68	1	1	2	1.33333
3|43	69	0	2	2	1.33333		3|43	69	1	2	2	1.66667
3|44	70	4	4	4	4		3|44	70	2	4	4	3.33333
3|45	71	2	6	3	3.66667		3|45	71	3	3	3	3
3|46	72	0	0	0	0		3|46	72	4	3	3	3.33333
3|47	73	3	6	1	3.33333		3|47	73	8	8	6	7.33333
3|48	74	0	0	1	0.333333		3|48	74	4	4	6	4.66667
3|49	75	0	0	0	0		3|49	75	2	2	2	2
3|50	76	4	0	4	2.66667		3|50	76	6	6	6	6
3|51	77	0	0	0	0		3|51	77	4	4	4	4
3|52	78	6	8	6	6.66667		3|52	78	2	2	2	2
4|1	79	4	6	6	5.33333		4|1	79	4	4	2	3.33333
4|2	80	4	4	4	4		4|2	80	1	1	4	2
4|3	81	1	1	2	1.33333		4|3	81	8	6	4	6
4|4	82	6	4	4	4.66667		4|4	82	2	2	2	2
4|5	83	0	0	0	0		4|5	83	1	0	1	0.666667
4|6	84	0	0	0	0		4|6	84	4	6	6	5.33333
4|7	85	0	0	0	0		4|7	85	3	3	3	3
4|8	86	0	0	0	0		4|8	86	2	1	0	1
4|9	87	1	1	1	1		4|9	87	4	6	6	5.33333
4|10	88	0	0	0	0		4|10	88	4	4	1	3
4|11	89	0	0	0	0		4|11	89	6	6	4	5.33333
4|12	90	0	0	0	0		4|12	90	2	2	2	2
4|13	91	4	4	3	3.66667		4|13	91	6	6	4	5.33333
4|14	92	0	0	0	0		4|14	92	6	6	6	6
4|15	93	9	12	9	10		4|15	93	2	1	2	1.66667
4|16	94	4	4	4	4		4|16	94	6	6	4	5.33333
4|17	95	0	2	0	0.666667		4|17	95	2	3	4	3
4|18	96	1	0	0	0.333333		4|18	96	2	4	3	3
4|19	97	0	0	0	0		4|19	97	6	4	2	4
4|20	98	0	0	0	0		4|20	98	1	2	1	1.33333
4|21	99	0	0	0	0		4|21	99	2	4	2	2.66667
4|22	100	1	0	0	0.333333		4|22	100	4	2	1	2.33333
4|23	101	6	9	6	7		4|23	101	1	2	2	1.66667
4|24	102	1	0	1	0.666667		4|24	102	2	1	2	1.66667
4|25	103	0	0	0	0		4|25	103	2	1	1	1.33333
4|26	104	12	9	12	11		4|26	104	6	6	4	5.33333
4|27	105	6	6	6	6		4|27	105	1	2	2	1.66667
5|1	106	9	4	4	5.66667		5|1	106	6	4	4	4.66667
5|2	107	0	0	0	0		5|2	107	1	1	1	1
5|3	108	1	0	2	1		5|3	108	1	1	2	1.33333
5|4	109	0	2	0	0.666667		5|4	109	0	1	0	0.333333
5|5	110	0	0	0	0		5|5	110	1	2	0	1
5|6	111	6	2	1	3		5|6	111	3	3	6	4
5|7	112	3	4	2	3		5|7	112	2	1	2	1.66667
5|8	113	0	1	0	0.333333		5|8	113	6	4	3	4.33333
5|9	114	1	1	2	1.33333		5|9	114	3	2	1	2
5|10	115	9	6	12	9		5|10	115	2	2	2	2
5|11	116	2	3	4	3		5|11	116	2	4	1	2.33333
5|12	117	0	0	1	0.333333		5|12	117	4	2	4	3.33333
5|13	118	0	0	0	0		5|13	118	1	4	1	2
5|14	119	6	4	4	4.66667		5|14	119	6	4	4	4.66667
5|15	120	3	3	2	2.66667		5|15	120	4	4	4	4
5|16	121	2	6	1	3		5|16	121	2	4	2	2.66667
5|17	122	6	0	0	2		5|17	122	2	2	1	1.66667
5|18	123	0	0	1	0.333333		5|18	123	4	4	2	3.33333
5|19	124	6	4	3	4.33333		5|19	124	1	2	1	1.33333
5|20	125	0	0	0	0		5|20	125	1	2	3	2
5|21	126	2	2	2	2		5|21	126	4	4	4	4
5|22	127	2	0	4	2		5|22	127	3	4	2	3
5|23	128	2	3	2	2.33333		5|23	128	2	4	3	3
5|24	129	4	4	0	2.66667		5|24	129	2	2	2	2
5|25	130	9	6	9	8		5|25	130	3	2	1	2
5|26	131	4	6	3	4.33333		5|26	131	2	2	2	2
5|27	132	0	0	0	0		5|27	132	6	6	6	6
5|28	133	3	2	3	2.66667		5|28	133	4	3	3	3.33333
5|29	134	0	0	0	0		5|29	134	2	6	2	3.33333
5|30	135	4	1	4	3		5|30	135	2	4	4	3.33333
6|1	136	9	6	6	7		6|1	136	9	6	6	7
6|2	137	0	0	0	0		6|2	137	1	2	1	1.33333
6|3	138	6	6	6	6		6|3	138	4	4	4	4
6|4	139	1	1	2	1.33333		6|4	139	2	3	3	2.66667
6|5	140	0	0	0	0		6|5	140	2	2	1	1.66667
6|6	141	2	0	1	1		6|6	141	3	2	4	3
6|7	142	0	1	1	0.666667		6|7	142	3	4	3	3.33333
6|8	143	0	0	0	0		6|8	143	2	4	2	2.66667
6|9	144	9	4	4	5.66667		6|9	144	4	2	4	3.33333
6|10	145	0	2	1	1		6|10	145	2	2	1	1.66667
6|11	146	3	3	4	3.33333		6|11	146	9	6	9	8
6|12	147	1	1	2	1.33333		6|12	147	2	2	2	2
6|13	148	0	0	0	0		6|13	148	4	4	2	3.33333
6|14	149	4	6	3	4.33333		6|14	149	1	2	2	1.66667
6|15	150	0	0	0	0		6|15	150	2	2	2	2
6|16	151	0	0	0	0		6|16	151	4	4	2	3.33333
6|17	152	1	0	2	1		6|17	152	1	2	2	1.66667
6|18	153	6	3	9	6		6|18	153	2	2	1	1.66667
6|19	154	12	8	8	9.33333		6|19	154	2	1	2	1.66667
6|20	155	0	0	0	0		6|20	155	9	6	6	7
6|21	156	3	1	2	2		6|21	156	4	4	4	4
6|22	157	0	2	2	1.33333		6|22	157	4	4	2	3.33333
6|23	158	9	9	9	9		6|23	158	2	4	2	2.66667
6|24	159	4	2	2	2.66667		6|24	159	6	6	6	6
6|25	160	6	4	9	6.33333		6|25	160	1	2	2	1.66667
6|26	161	0	0	1	0.333333		6|26	161	4	6	4	4.66667
6|27	162	2	4	4	3.33333		6|27	162	1	1	1	1
6|28	163	2	2	4	2.66667		6|28	163	1	2	4	2.33333
6|29	164	1	0	0	0.333333		6|29	164	2	4	4	3.33333
6|30	165	0	0	0	0		6|30	165	4	6	4	4.66667
6|31	166	0	0	0	0		6|31	166	1	1	4	2
7|1	167	0	0	0	0		7|1	167	2	4	4	3.33333
7|2	168	1	1	1	1		7|2	168	4	4	4	4
7|3	169	0	0	0	0		7|3	169	0	0	0	0
7|4	170	4	4	4	4		7|4	170	4	4	4	4
7|5	171	0	0	0	0		7|5	171	6	6	6	6
7|6	172	0	1	1	0.666667		7|6	172	6	6	6	6
7|7	173	0	0	0	0		7|7	173	4	4	2	3.33333
7|8	174	0	0	0	0		7|8	174	6	8	6	6.66667
7|9	175	0	0	1	0.333333		7|9	175	4	6	6	5.33333
7|10	176	0	0	0	0		7|10	176	4	4	1	3
7|11	177	3	4	4	3.66667		7|11	177	6	6	3	5
7|12	178	0	0	0	0		7|12	178	2	1	3	2
7|13	179	0	2	4	2		7|13	179	4	4	2	3.33333
7|14	180	0	0	0	0		7|14	180	1	2	2	1.66667
7|15	181	3	2	4	3		7|15	181	4	2	3	3
7|16	182	0	0	0	0		7|16	182	4	4	6	4.66667
7|17	183	0	0	0	0		7|17	183	8	8	6	7.33333
7|19	185	0	0	0	0		7|19	185	1	1	1	1
7|20	186	0	0	0	0		7|20	186	9	9	0	6
7|21	187	6	6	3	5		7|21	187	2	3	4	3
7|22	188	3	6	6	5		7|22	188	3	2	2	2.33333
7|24	190	0	0	0	0		7|24	190	2	2	2	2
7|25	191	1	1	2	1.33333		7|25	191	3	3	4	3.33333
7|26	192	2	0	2	1.33333		7|26	192	4	6	6	5.33333
7|27	193	0	0	0	0		7|27	193	2	2	2	2
7|28	194	9	6	4	6.33333		7|28	194	1	2	1	1.33333
7|29	195	0	0	0	0		7|29	195	2	1	1	1.33333
7|30	196	2	0	0	0.666667		7|30	196	2	2	2	2
8|1	197	0	0	0	0		8|1	197	0	0	0	0
8|2	198	0	0	0	0		8|2	198	2	3	2	2.33333
8|3	199	2	1	0	1		8|3	199	6	6	4	5.33333
8|4	200	0	0	0	0		8|4	200	3	4	4	3.66667
8|5	201	0	0	0	0		8|5	201	6	8	2	5.33333
8|6	202	0	1	1	0.666667		8|6	202	4	4	6	4.66667
8|7	203	1	1	0	0.666667		8|7	203	2	2	4	2.66667
8|8	204	3	3	2	2.66667		8|8	204	1	2	2	1.66667
8|9	205	1	2	1	1.33333		8|9	205	4	4	6	4.66667
8|10	206	0	0	0	0		8|10	206	4	2	1	2.33333
8|11	207	0	0	0	0		8|11	207	3	3	3	3
8|12	208	0	0	0	0		8|12	208	6	6	6	6
8|13	209	0	0	3	1		8|13	209	8	4	8	6.66667
8|14	210	0	0	0	0		8|14	210	0	1	2	1
8|15	211	4	4	4	4		8|15	211	4	6	6	5.33333
8|16	212	3	2	0	1.66667		8|16	212	8	6	4	6
8|17	213	4	4	6	4.66667		8|17	213	4	4	4	4
8|18	214	6	6	6	6		8|18	214	1	1	1	1
8|19	215	3	4	2	3		8|19	215	8	8	8	8
8|20	216	1	1	0	0.666667		8|20	216	6	8	8	7.33333
8|21	217	0	0	0	0		8|21	217	4	4	4	4
8|22	218	0	0	0	0		8|22	218	6	6	8	6.66667
8|23	219	1	2	3	2		8|23	219	6	6	8	6.66667
8|24	220	3	4	3	3.33333		8|24	220	4	6	6	5.33333
8|26	222	4	4	4	4		8|26	222	6	3	3	4
8|27	223	0	0	0	0		8|27	223	3	3	3	3
8|28	224	3	4	3	3.33333		8|28	224	2	2	2	2
8|29	225	0	0	0	0		8|29	225	2	2	4	2.66667
9|1	226	0	3	2	1.66667		9|1	226	4	4	2	3.33333
9|2	227	2	0	0	0.666667		9|2	227	4	6	4	4.66667
9|3	228	3	2	1	2		9|3	228	8	8	6	7.33333
9|4	229	0	0	0	0		9|4	229	0	0	0	0
9|5	230	4	4	0	2.66667		9|5	230	6	6	6	6
9|6	231	3	4	4	3.66667		9|6	231	2	2	2	2
9|7	232	1	2	1	1.33333		9|7	232	1	1	2	1.33333
9|8	233	3	3	3	3		9|8	233	2	3	4	3
9|9	234	2	3	2	2.33333		9|9	234	2	3	4	3
9|10	235	3	3	2	2.66667		9|10	235	4	4	4	4
9|11	236	4	3	3	3.33333		9|11	236	1	2	1	1.33333
9|12	237	0	0	0	0		9|12	237	1	2	4	2.33333
9|13	238	0	0	0	0		9|13	238	6	6	6	6
9|14	239	3	4	3	3.33333		9|14	239	3	4	6	4.33333
9|15	240	2	1	0	1		9|15	240	4	3	4	3.66667
9|16	241	0	2	4	2		9|16	241	3	6	2	3.66667
9|17	242	3	0	3	2		9|17	242	9	3	4	5.33333
9|18	243	3	3	3	3		9|18	243	2	1	3	2
9|19	244	4	4	3	3.66667		9|19	244	2	2	3	2.33333
9|20	245	1	3	2	2		9|20	245	4	4	4	4
9|21	246	1	0	2	1		9|21	246	6	6	6	6
9|22	247	6	4	6	5.33333		9|22	247	4	4	3	3.66667
9|24	249	0	2	2	1.33333		9|24	249	4	2	4	3.33333
9|25	250	3	3	2	2.66667		9|25	250	2	3	2	2.33333
9|26	251	0	0	1	0.333333		9|26	251	4	2	4	3.33333
9|27	252	2	4	6	4		9|27	252	8	4	6	6
9|28	253	2	3	2	2.33333		9|28	253	3	1	2	2
9|29	254	4	4	4	4		9|29	254	2	4	1	2.33333
10|1	255	6	6	3	5		10|1	255	2	4	4	3.33333
10|2	256	12	8	6	8.66667		10|2	256	4	4	2	3.33333
10|3	257	4	8	2	4.66667		10|3	257	4	4	4	4
10|4	258	3	3	3	3		10|4	258	1	1	1	1
10|5	259	0	0	0	0		10|5	259	2	2	4	2.66667
10|6	260	3	2	1	2		10|6	260	3	6	4	4.33333
10|7	261	4	4	6	4.66667		10|7	261	6	4	6	5.33333
10|8	262	2	3	1	2		10|8	262	6	6	4	5.33333
10|9	263	8	3	8	6.33333		10|9	263	4	3	4	3.66667
10|11	265	9	6	6	7		10|11	265	3	2	1	2
10|13	267	8	8	6	7.33333		10|13	267	8	9	8	8.33333
10|14	268	2	3	2	2.33333		10|14	268	6	2	2	3.33333
10|15	269	0	0	0	0		10|15	269	3	4	4	3.66667
10|16	270	2	0	1	1		10|16	270	6	4	4	4.66667
10|17	271	3	2	3	2.66667		10|17	271	3	4	6	4.33333
10|18	272	0	0	0	0		10|18	272	1	1	1	1
10|19	273	2	2	2	2		10|19	273	4	6	4	4.66667
10|20	274	0	0	0	0		10|20	274	6	8	8	7.33333
10|21	275	0	0	0	0		10|21	275	2	4	4	3.33333
10|22	276	4	4	6	4.66667		10|22	276	2	2	3	2.33333
10|23	277	0	0	0	0		10|23	277	3	2	2	2.33333
10|24	278	3	2	1	2		10|24	278	6	4	4	4.66667
10|25	279	0	0	1	0.333333		10|25	279	2	2	4	2.66667
10|26	280	4	3	2	3		10|26	280	4	6	6	5.33333
10|27	281	1	0	0	0.333333		10|27	281	2	2	2	2
10|28	282	0	0	0	0		10|28	282	0	6	6	4
10|29	283	2	2	2	2		10|29	283	6	1	2	3
10|30	284	0	0	0	0		10|30	284	8	8	6	7.33333
11|1	285	0	9	8	5.66667		11|1	285	6	2	1	3
11|2	286	0	0	0	0		11|2	286	4	6	4	4.66667
11|3	287	3	3	4	3.33333		11|3	287	8	6	6	6.66667
11|4	288	4	4	4	4		11|4	288	4	4	12	6.66667
11|6	290	0	0	0	0		11|6	290	6	4	6	5.33333
11|7	291	4	3	2	3		11|7	291	4	4	6	4.66667
11|9	293	3	4	4	3.66667		11|9	293	2	3	6	3.66667
11|10	294	6	6	6	6		11|10	294	12	12	9	11
11|11	295	3	4	2	3		11|11	295	4	4	4	4
11|12	296	0	0	1	0.333333		11|12	296	2	2	8	4
11|13	297	0	0	2	0.666667		11|13	297	3	3	3	3
11|14	298	2	2	0	1.33333		11|14	298	4	4	1	3
11|15	299	2	0	2	1.33333		11|15	299	4	6	3	4.33333
11|16	300	6	9	6	7		11|16	300	6	2	4	4
11|17	301	0	0	0	0		11|17	301	3	3	4	3.33333
11|18	302	4	6	6	5.33333		11|18	302	1	2	2	1.66667
11|19	303	2	3	1	2		11|19	303	4	2	4	3.33333
11|20	304	1	0	0	0.333333		11|20	304	4	4	4	4
11|21	305	0	0	0	0		11|21	305	6	6	6	6
11|22	306	2	2	3	2.33333		11|22	306	4	6	6	5.33333
11|23	307	4	2	6	4		11|23	307	2	2	2	2
11|24	308	0	0	0	0		11|24	308	0	0	0	0
11|25	309	0	0	0	0		11|25	309	0	3	4	2.33333
11|26	310	0	2	3	1.66667		11|26	310	9	9	8	8.66667
11|27	311	3	6	6	5		11|27	311	6	6	2	4.66667
11|28	312	2	3	0	1.66667		11|28	312	1	2	2	1.66667
11|30	314	2	3	4	3		11|30	314	4	3	2	3
12|1	315	3	3	2	2.66667		12|1	315	6	6	6	6
12|3	317	0	0	0	0		12|3	317	4	4	4	4
12|4	318	8	6	9	7.66667		12|4	318	2	1	1	1.33333
12|5	319	0	0	0	0		12|5	319	2	4	4	3.33333
12|7	321	3	4	3	3.33333		12|7	321	1	6	2	3
12|8	322	0	0	0	0		12|8	322	4	3	4	3.66667
12|10	324	0	0	0	0		12|10	324	4	4	4	4
12|11	325	1	3	2	2		12|11	325	6	4	2	4
12|12	326	3	2	1	2		12|12	326	6	4	6	5.33333
12|13	327	4	3	1	2.66667		12|13	327	2	4	4	3.33333
12|15	329	1	0	0	0.333333		12|15	329	2	2	2	2
12|16	330	3	1	3	2.33333		12|16	330	6	6	4	5.33333
12|17	331	1	2	0	1		12|17	331	6	6	6	6
12|18	332	2	4	3	3		12|18	332	2	2	2	2
12|20	334	0	0	0	0		12|20	334	2	2	3	2.33333
12|21	335	4	3	2	3		12|21	335	9	8	6	7.66667
12|22	336	0	0	1	0.333333		12|22	336	2	4	2	2.66667
12|23	337	1	3	3	2.33333		12|23	337	12	9	6	9
12|24	338	0	0	2	0.666667		12|24	338	2	3	1	2
12|25	339	3	3	3	3		12|25	339	1	1	1	1
12|26	340	2	3	2	2.33333		12|26	340	8	9	6	7.66667
12|27	341	4	4	4	4		12|27	341	4	4	4	4
12|28	342	3	3	3	3		12|28	342	9	9	9	9
12|29	343	0	0	0	0		12|29	343	2	2	2	2
13|1	344	4	4	4	4		13|1	344	6	6	6	6
13|2	345	0	0	2	0.666667		13|2	345	1	1	1	1
13|3	346	0	4	0	1.33333		13|3	346	4	4	2	3.33333
13|4	347	1	4	3	2.66667		13|4	347	1	1	1	1
13|5	348	3	6	4	4.33333		13|5	348	6	6	6	6
13|6	349	0	0	0	0		13|6	349	4	4	2	3.33333
13|7	350	2	3	8	4.33333		13|7	350	4	4	6	4.66667
13|9	352	4	2	4	3.33333		13|9	352	4	4	4	4
13|10	353	6	1	9	5.33333		13|10	353	3	3	3	3
13|11	354	0	0	0	0		13|11	354	4	4	4	4
13|12	355	0	4	3	2.33333		13|12	355	2	3	4	3
13|13	356	8	6	8	7.33333		13|13	356	2	4	4	3.33333
13|15	358	12	12	4	9.33333		13|15	358	3	3	3	3
13|16	359	4	3	1	2.66667		13|16	359	2	2	3	2.33333
13|17	360	1	2	12	5		13|17	360	2	2	1	1.66667
13|18	361	4	3	2	3		13|18	361	4	3	3	3.33333
13|20	363	0	1	2	1		13|20	363	6	6	4	5.33333
13|21	364	0	2	0	0.666667		13|21	364	2	2	2	2
13|22	365	0	0	0	0		13|22	365	2	4	4	3.33333
13|23	366	2	2	1	1.66667		13|23	366	6	6	6	6
13|24	367	2	2	0	1.33333		13|24	367	4	4	6	4.66667
13|25	368	4	4	4	4		13|25	368	6	2	2	3.33333
13|26	369	9	12	9	10		13|26	369	1	1	1	1
13|27	370	8	8	8	8		13|27	370	2	2	1	1.66667
13|28	371	0	1	0	0.333333		13|28	371	2	2	2	2
13|29	372	0	0	0	0		13|29	372	6	6	6	6
14|1	373	0	2	1	1		14|1	373	4	4	4	4
14|3	375	0	0	0	0		14|3	375	2	2	2	2
14|4	376	0	0	0	0		14|4	376	3	2	4	3
14|5	377	0	0	0	0		14|5	377	0	0	0	0
14|6	378	0	1	1	0.666667		14|6	378	4	4	4	4
14|7	379	4	4	4	4		14|7	379	0	1	1	0.666667
14|8	380	0	2	1	1		14|8	380	2	4	2	2.66667
14|9	381	0	0	0	0		14|9	381	2	2	2	2
14|11	383	0	0	0	0		14|11	383	0	0	0	0
14|13	385	3	2	6	3.66667		14|13	385	2	1	2	1.66667
14|14	386	6	6	6	6		14|14	386	1	1	1	1
14|15	387	2	2	1	1.66667		14|15	387	2	2	4	2.66667
14|16	388	1	0	0	0.333333		14|16	388	4	3	2	3
14|17	389	4	4	6	4.66667		14|17	389	0	1	1	0.666667
14|19	391	6	6	6	6		14|19	391	1	1	1	1
14|20	392	0	0	0	0		14|20	392	0	1	2	1
14|21	393	0	2	3	1.66667		14|21	393	4	8	8	6.66667
14|22	394	4	4	2	3.33333		14|22	394	3	3	3	3
14|25	397	0	2	0	0.666667		14|25	397	2	4	4	3.33333
14|26	398	3	3	4	3.33333		14|26	398	6	4	3	4.33333
16|1	424	0	0	0	0		16|1	424	6	6	6	6
16|2	425	0	0	0	0		16|2	425	2	3	3	2.66667
16|3	426	2	2	2	2		16|3	426	1	2	4	2.33333
16|5	427	3	4	4	3.66667		16|5	427	6	4	4	4.66667
16|6	429	0	0	0	0		16|6	429	4	2	2	2.66667
16|7	430	3	4	2	3		16|7	430	4	3	4	3.66667
16|8	431	0	0	0	0		16|8	431	6	6	6	6
16|9	432	0	1	2	1		16|9	432	4	2	4	3.33333
16|10	433	0	1	1	0.666667		16|10	433	0	1	1	0.666667
16|11	434	0	0	0	0		16|11	434	4	3	2	3
16|12	435	0	0	1	0.333333		16|12	435	2	4	3	3
16|13	436	2	3	2	2.33333		16|13	436	4	4	4	4
16|14	437	1	0	2	1		16|14	437	1	2	2	1.66667
16|15	438	1	1	1	1		16|15	438	4	2	2	2.66667
16|16	439	2	2	2	2		16|16	439	9	6	2	5.66667
16|17	440	0	1	2	1		16|17	440	2	3	4	3
16|18	441	0	0	0	0		16|18	441	1	2	2	1.66667
16|19	442	0	0	0	0		16|19	442	4	3	2	3
16|20	443	2	2	2	2		16|20	443	2	1	1	1.33333
16|21	444	0	0	1	0.333333		16|21	444	1	4	4	3
16|22	445	1	1	2	1.33333		16|22	445	3	3	2	2.66667
16|23	446	0	0	0	0		16|23	446	3	3	3	3
16|24	447	0	0	1	0.333333		16|24	447	2	2	2	2
16|25	448	1	0	1	0.666667		16|25	448	2	2	4	2.66667
16|26	449	1	4	2	2.33333		16|26	449	1	1	1	1
16|28	451	4	1	1	2		16|28	451	2	2	2	2
16|29	452	6	9	12	9		16|29	452	1	1	1	1
17|1	453	2	3	3	2.66667		17|1	453	2	2	4	2.66667
17|2	454	0	0	0	0		17|2	454	1	1	1	1
17|3	455	0	0	4	1.33333		17|3	455	6	6	6	6
17|4	456	6	3	4	4.33333		17|4	456	4	3	2	3
17|5	457	1	0	0	0.333333		17|5	457	3	6	6	5
17|6	458	2	3	3	2.66667		17|6	458	2	2	2	2
17|7	459	0	0	0	0		17|7	459	4	4	4	4
17|8	460	0	0	0	0		17|8	460	3	2	3	2.66667
17|9	461	0	0	0	0		17|9	461	6	6	6	6
17|10	462	3	4	6	4.33333		17|10	462	2	3	2	2.33333
17|11	463	1	0	0	0.333333		17|11	463	0	1	2	1
17|12	464	6	6	9	7		17|12	464	1	1	2	1.33333
17|13	465	0	0	0	0		17|13	465	8	6	8	7.33333
17|14	466	2	2	2	2		17|14	466	3	2	2	2.33333
17|15	467	1	4	6	3.66667		17|15	467	4	6	6	5.33333
17|16	468	2	6	3	3.66667		17|16	468	4	8	6	6
17|17	469	0	0	0	0		17|17	469	2	1	1	1.33333
17|18	470	0	0	0	0		17|18	470	6	4	4	4.66667
17|19	471	0	0	0	0		17|19	471	4	4	4	4
17|20	472	0	4	2	2		17|20	472	6	4	4	4.66667
17|21	473	0	0	1	0.333333		17|21	473	1	2	4	2.33333
17|22	474	3	2	4	3		17|22	474	4	2	3	3
17|23	475	0	0	0	0		17|23	475	1	1	2	1.33333
17|24	476	0	0	0	0		17|24	476	2	2	2	2
18|1	477	3	6	4	4.33333		18|1	477	4	2	4	3.33333
18|2	478	1	1	2	1.33333		18|2	478	4	3	6	4.33333
18|3	479	1	2	4	2.33333		18|3	479	1	2	4	2.33333
18|4	480	6	2	1	3		18|4	480	3	4	2	3
18|5	481	6	6	4	5.33333		18|5	481	1	3	1	1.66667
18|6	482	3	2	0	1.66667		18|6	482	3	3	2	2.66667
18|8	484	8	6	4	6		18|8	484	4	3	2	3
18|9	485	0	2	4	2		18|9	485	2	3	3	2.66667
18|10	486	2	1	1	1.33333		18|10	486	2	4	6	4
18|11	487	1	4	6	3.66667		18|11	487	4	6	2	4
18|12	488	1	0	1	0.666667		18|12	488	3	3	2	2.66667
18|14	490	2	4	1	2.33333		18|14	490	2	3	2	2.33333
18|15	491	6	6	4	5.33333		18|15	491	1	1	1	1
18|16	492	1	0	0	0.333333		18|16	492	2	2	4	2.66667
18|17	493	9	6	2	5.66667		18|17	493	9	6	6	7
18|18	494	2	0	4	2		18|18	494	2	3	1	2
18|19	495	0	0	0	0		18|19	495	4	4	4	4
18|20	496	3	3	4	3.33333		18|20	496	1	1	1	1
18|21	497	0	0	0	0		18|21	497	0	1	0	0.333333
18|22	498	2	4	6	4		18|22	498	0	1	4	1.66667
18|23	499	6	6	6	6		18|23	499	2	2	2	2
18|24	500	2	4	6	4		18|24	500	1	1	1	1
19|1	501	3	0	0	1		19|1	501	4	4	4	4
19|2	502	0	1	1	0.666667		19|2	502	4	3	4	3.66667
19|3	503	1	1	1	1		19|3	503	2	3	3	2.66667
19|4	504	1	0	0	0.333333		19|4	504	3	1	1	1.66667
19|5	505	1	1	1	1		19|5	505	4	4	6	4.66667
19|6	506	2	6	6	4.66667		19|6	506	2	4	3	3
19|7	507	2	3	2	2.33333		19|7	507	4	6	6	5.33333
19|8	508	3	2	3	2.66667		19|8	508	4	4	4	4
19|9	509	0	0	1	0.333333		19|9	509	4	4	4	4
19|10	510	4	3	2	3		19|10	510	4	4	3	3.66667
19|11	511	4	3	2	3		19|11	511	3	1	2	2
19|12	512	1	0	0	0.333333		19|12	512	3	4	4	3.66667
19|13	513	0	0	0	0		19|13	513	3	2	2	2.33333
19|14	514	2	2	2	2		19|14	514	6	6	4	5.33333
19|15	515	6	6	4	5.33333		19|15	515	2	2	3	2.33333
19|16	516	8	8	4	6.66667		19|16	516	4	3	4	3.66667
19|17	517	1	0	0	0.333333		19|17	517	2	1	0	1
19|18	518	3	3	3	3		19|18	518	3	3	4	3.33333
19|19	519	0	1	2	1		19|19	519	2	3	3	2.66667
19|20	520	0	0	0	0		19|20	520	1	1	0	0.666667
19|21	521	0	1	1	0.666667		19|21	521	1	1	2	1.33333
19|22	522	4	6	4	4.66667		19|22	522	6	8	3	5.66667
19|23	523	6	6	9	7		19|23	523	4	3	4	3.66667
20|1	524	12	9	8	9.66667		20|1	524	1	1	1	1
20|2	525	6	4	4	4.66667		20|2	525	2	2	1	1.66667
20|3	526	1	2	2	1.66667		20|3	526	6	6	6	6
20|4	527	6	3	3	4		20|4	527	3	2	2	2.33333
20|5	528	0	1	1	0.666667		20|5	528	1	4	3	2.66667
20|6	529	3	4	3	3.33333		20|6	529	6	9	9	8
20|7	530	4	0	0	1.33333		20|7	530	3	2	2	2.33333
20|8	531	2	3	3	2.66667		20|8	531	6	2	6	4.66667
20|9	532	1	1	1	1		20|9	532	6	8	6	6.66667
20|10	533	1	1	0	0.666667		20|10	533	6	6	6	6
20|11	534	6	0	0	2		20|11	534	2	3	3	2.66667
20|12	535	0	0	0	0		20|12	535	3	4	3	3.33333
20|14	537	0	1	0	0.333333		20|14	537	1	1	2	1.33333
20|15	538	3	3	4	3.33333		20|15	538	4	4	4	4
20|16	539	0	2	0	0.666667		20|16	539	2	2	1	1.66667
20|17	540	4	0	0	1.33333		20|17	540	3	1	2	2
20|18	541	1	2	1	1.33333		20|18	541	1	2	2	1.66667
20|19	542	1	0	1	0.666667		20|19	542	4	2	2	2.66667
20|20	543	3	4	2	3		20|20	543	2	1	2	1.66667
20|21	544	0	0	0	0		20|21	544	3	3	3	3
20|22	545	1	0	0	0.333333		20|22	545	2	2	2	2
20|23	546	0	2	0	0.666667		20|23	546	4	3	6	4.33333
MASTOPATHY CASES
DUCTAL CELLS							STROMAL CELLS
M|1		6	6	6	6		M|1		1	1	0	0.666667
M|2		6	3	9	6		M|2		1	1	1	1
M|3		3	3	3	3		M|3		1	3	0	1.33333
M|4		4	2	3	3		M|4		1	4	3	2.66667
M|5		0	1	3	1.33333		M|5		0	0	0	0
M|6		6	6	9	7		M|6		0	0	1	0.333333
M|7		6	6	6	6		M|7		1	1	1	1
M|8		6	6	6	6		M|8		1	1	2	1.33333
M|9		6	6	6	6		M|9		4	4	6	4.66667
M|10		6	9	9	8		M|10		6	2	1	3
M|11		6	4	6	5.33333		M|11		4	4	1	3
M|12		9	9	9	9		M|12		0	1	2	1
M|13		6	4	6	5.33333		M|13		1	3	2	2
M|14		1	1	0	0.666667		M|14		2	0	0	0.666667
M|15		6	6	0	4		M|15		2	2	0	1.33333
M|16		4	6	4	4.66667		M|16		3	0	2	1.66667
M|17		4	4	4	4		M|17		2	1	2	1.66667
M|18		2	6	4	4		M|18		1	1	1	1
M|19		6	0	2	2.66667		M|19		2	2	1	1.66667
M|20		2	0	2	1.33333		M|20		2	1	2	1.66667
M|21		6	2	1	3		M|21		1	0	0	0.333333
M|22		1	0	0	0.333333		M|22		2	1	1	1.33333
M|23		1	0	0	0.333333		M|23		1	0	0	0.333333
M|24		3	0	3	2		M|24		4	1	0	1.66667
M|25		1	0	2	1		M|25		1	1	2	1.33333
M|26		2	0	2	1.33333		M|26		1	0	2	1
